# Supplementary material for: Antimicrobial Resistance of Coagulase-Positive Staphylococcus Isolates Recovered in a Veterinary University Hospital
Source: Antibiotics (Basel). 2020 Oct 29;9(11):752. doi: 10.3390/antibiotics9110752 (PMC7692876; doi:10.3390/antibiotics9110752)
Supplement: Supplementary file 1 [file antibiotics-09-00752-s001.zip]

Archive with 1 entries (1 files):
- antibiotics-967511-supplementary.xlsx
