# Supplementary material for: Antimicrobial Resistance of Coagulase-Positive Staphylococcus Isolates Recovered in a Veterinary University Hospital
Source: Antibiotics (Basel). 2020 Oct 29;9(11):752. doi: 10.3390/antibiotics9110752 (PMC7692876; doi:10.3390/antibiotics9110752)
Supplement: Supplementary file 1 [file antibiotics-09-00752-s001.zip › antibiotics-967511-supplementary.xlsx]

## Sheet: Hoja1
Table S1: Phenotypes and molecular AMR profiles of 20 Methicillin-Resistant Coagulase Positive Staphylococcus recovered from animals in Spain.
	MLST	AMR phenotypes	AMR genotypes
			aac(6') -aph(2'	ant(6)	aph(3')	aad(6)	SAT-4	aadD.1/ant(4')	blaZ	spd	mecA	mecI	mecRI	erm(B)	erm(C)	cat(pc221)	Dha1	dfrG	tet(K)	tet(M)	lnu(A)	mph(C)	msr(A)
S. aureus
16S	125	CIP+FOX+PEN+KMN+ERY+OFX+AKN+NXN+GMN+CLR	X		X		X	X	X		X						X				X	X	X
55S	8	CIP+CMN*+FOX+PEN+KMN+ERY+OFX+AKN+NXN+CLR						X	X		X				X		X
94S	398	CMN*+FOX+TET+PEN+ERY+CLR							X	X	X				X		X		X	X
S. pseudintermedius
18S	71	CIP*+SXT+CMN*+FOX+TET*+PEN+KMN+ERY+OFX*+NXN*+GMN+CLR	X	X	X	X	X		X		X	X	X	X				X
19aS	71	CIP*+SXT+CMN*+FOX+PEN+KMN+ERY+OFX*+CHL+NXN*+GMN+CLR	X	X	X	X	X		X		X	X	X	X		X		X
25S	71	CIP*+SXT+CMN*+FOX+PEN+KMN+ERY+OFX*+ NXN*+GMN+CLR	X	X	X	X	X		X		X	X	X	X				X
27S	71	CIP*+FOX+TET*+PEN+KMN+OFX*+NXN*+GMN						X	X		X	X	X					X
42S	71	CIP*+SXT+CMN*+FOX+TET+PEN+KMN+ERY+OFX*+AKN+NXN*+CHL+GMN+CLR		X	X	X	X		X		X	X	X	X		X		X	X
46S	261	SXT+CMN*+FOX+TET+PEN+KMN+ERY+CLR		X	X	X	X		X		X			X				X		X
49S	71	CIP*+SXT+CMN*+FOX+PEN+KMN+ERY+OFX*+NXN*+GMN+CLR		X	X	X	X				X	X	X	X				X
72S	71a	CIP*+SXT+CMN*+TET+PEN+KMN+ERY+OFX*+CHL+NXN*+GMN+CLR	X	X	X	X	X		X		X	X	X	X		X		X	X
98S	71b	CIP*+SXT+CMN*+PEN+KMN+ERY+OFX*+NXN*+GMN+CLR	X	X	X	X	X		X		X	X	X	X				X
107S	71a	CIP*+SXT+CMN*+TET+PEN+KMN+ERY+OFX*+CHL+NXN*+GMN+CLR		X	X	X	X		X		X	X	X	X		X		X	X
116S	71b	CIP*+SXT+CMN*+PEN+KMN+ERY+OFX*+NXN*+GMN+CLR	X	X	X	X	X		X		X	X	X	X				X
120S	196	CIP*+OFX*+NXN*+SXT+CMN*+TET+PEN+KMN+ERY+CLR		X	X	X	X				X			X				X		X
124S	71b	CIP*+SXT+CMN*+PEN+KMN+ERY+OFX*+NXN*+GMN+CLR		X	X	X	X		X		X	X	X	X				X
125S	71b	CIP*+SXT+CMN*+PEN+KMN+ERY+OFX*+NXN*+GMN+CLR		X	X	X	X		X					X				X
134S	71	CIP*+FOX+NXN*+OFX*+SXT+PEN+KMN+GMN		X	X	X	X
144S	71b	CIP*+SXT+CMN*+PEN+KMN+ERY+OFX*+NXN*+GMN+CLR	X	X	X	X	X		X		X	X	X	X				X
145S	71	CIP*+SXT+CMN*+TET+PEN+KMN+ERY+OFX*+NXN*+GMN+CLR	X	X	X	X	X		X		X	X	X	X				X	X
a Isolates 72S and 107S showed same AMR phenotypic profile.
b Isolates 98S, 116S, 124S, 125S and 144S showed same AMR phenotypic profile. In addition, isolates 116S and 144S showed same AMR genetic results.
*Genetic bases of this AMR was not detected in the present study
